# Supplementary material for: Clinical study status of diabetic gastrointestinal diseases
Source: Front Endocrinol (Lausanne). 2025 Apr 9;16:1568552. doi: 10.3389/fendo.2025.1568552 (PMC12014455; doi:10.3389/fendo.2025.1568552)
Supplement: Supplementary file 1 [file Table1.xlsx]

## Sheet: Pubmed
	DOI	Title	Journal	First author	Published time
Diabetes gastroparesis	DOI： 10.1016/j.cgh.2014.12.030	Metoclopramide Nasal Spray Reduces Symptoms of Gastroparesis in Women, but not Men, With Diabetes: Results of a Phase 2B Randomized Study	Clin Gastroenterol Hepatol	Henry P Parkman	2015
	DOI： 10.1053/j.gastro.2016.03.038	Relamorelin Reduces Vomiting Frequency and Severity and Accelerates Gastric Emptying in Adults With Diabetic Gastroparesis	Gastroenterology	Anthony Lembo	2016
	DOI： 10.1053/j.gastro.2017.07.035	Efficacy and Safety of Relamorelin in Diabetics With Symptoms of Gastroparesis: A Randomized, Placebo-Controlled Study	Gastroenterology	Michael Camilleri	2017
	DOI： 10.3390/nu14071321	Pilot Double-Blind Randomised Controlled Trial: Effects of Jejunal Nutrition on Postprandial Distress in Diabetic Gastropathy (J4G Trial)	Nutrients	Lucianno Carneiro	2022
	DOI： 10.1210/jc.2018-01623	GI Dysfunctions in Diabetic Gastroenteropathy, Their Relationships With Symptoms, and Effects of a GLP-1 Antagonist	J Clin Endocrinol Metab	Subhankar Chakraborty	2019

## Sheet: Clinical Trails. gov
	NCT	Title	Country	The unit of request	Superintendent	Registration Time
Diabetes gastroparesis	NCT00390975	Effect of Tegaserod on Gastric Emptying in Patients With Diabetic Gastroparesis	United States		Novartis	2006-10-20
	NCT00889486	Safety and Efficacy of Once-daily Oral Administrations of TZP-102 for Gastroparesis in Patients With Diabetes Mellitus	United States	Tranzyme, Inc.		2009-04-28
	NCT01286090	An Efficacy and Safety Study of Cisapride for Improving Symptoms Associated With Gastroparesis in Patients With Diabetes Mellitus			Johnson & Johnson Pharmaceutical Research & Development, L.L.C.	2011-01-13
	NCT00612014	Safety and Efficacy of IV Infusion of Investigational Agent (TZP-101) in Patients With Severe Diabetic Gastroparesis	United States	Tranzyme, Inc.		2008-01-28
	NCT01206582	A Pilot Study of Hemin Therapy for Gastroparesis (Diabetes Mellitus)	United States	Mayo Clinic	Adil Bharucha	2010-09-20
	NCT00639808	Safety and Efficacy of IV Infusion of Investigational Agent (TZP-101) in Patients With Diabetic Gastroparesis	Denmark	Tranzyme, Inc.		2008-03-13
	NCT03383146	A Safety and Efficacy Study of Relamorelin in Diabetic Gastroparesis Study 04	United States		Allergan	2017-12-19
	NCT03420781	A Safety and Efficacy Study of Relamorelin in Diabetic Gastroparesis Study 03	United States		Allergan	2018-01-24
	NCT03285308	A Safety and Efficacy Study of Relamorelin in Diabetic Gastroparesis 01	United States		Allergan	2017-09-14
	NCT03426345	Study to Evaluate the Safety and Efficacy of Relamorelin in Participants With Diabetic Gastroparesis Study 02	United States		Allergan	2018-02-02
	NCT01316484	Patient Understanding (Cognitive Debriefing) of a Daily Diary of Gastroparesis Symptoms	United States	Tranzyme, Inc.		2011-03-14
	NCT00227383	Effect of Electroacupuncture in Diabetic Patients With Gastroparesis	China	China Medical University Hospital	Chung-Pang Wang	2005-09-27
	NCT02594397	Acupuncture for Diabetic Gastroparalysis: a Randomized Controlled Trial (ADG-RCT)	China	The First Affiliated Hospital of Hunan University of Traditional Chinese Medicine	Mailan Liu, Dr.	2015-10-31
	NCT00845858	Efficacy and Safety of Metoclopramide Nasal Spray Solution in Diabetic Patients With Gastroparesis	United States	Evoke Pharma		2009-02-17
	NCT04762719	PET Imaging to Delineate Macrophage Activation in Diabetic Gastroparesis	United States	Mayo Clinic		2021-02-12
	NCT05362578	Transcutaneous Electrical Acustimulation (TEA) for Gastroparesis	United States	University of Michigan	Omar Daassa	2022-03-31
	NCT02210000	A Study to Evaluate the Effect of Camicinal on Gastroparesis Symptoms in Type 1 and 2 Diabetic Subjects With Gastroparesis	United States		GlaxoSmithKline	2014-08-04
	NCT05795309	Automated Insulin Delivery in Type 1 Diabetes Complicated by Gastroparesis (AIDgastro)	United Kingdom	Imperial College London	Monika Reddy, PhD	2023-03-21
	NCT01571297	Phase 2 Study to Evaluate Safety & Efficacy of RM-131 Administered to Patients With Diabetic Gastroparesis	United States	Motus Therapeutics, Inc.		2012-04-02
	NCT02357420	Safety and Efficacy of Relamorelin Administered to Participants With Vomiting Symptoms and Moderate to Severe Diabetic Gastroparesis	United States		Allergan	2015-01-29
	NCT00861809	The Effect of Single Doses of the Motilin Receptor Agonist GSK962040 in Type I Diabetic Patients With Gastroparesis	Belgium		GlaxoSmithKline	2009-02-26
	NCT01262898	Dose Response of 28 Days of Dosing of GSK962040 in Type I and II Diabetic Male and Female Subjects With Gastroparesis	United States		GlaxoSmithKline	2010-12-16
	NCT01664637	Diabetic Gastroparesis Efficacy/​Safety Study of TZP-102 (DIGEST)	United States	Tranzyme, Inc.		2012-08-10
	NCT01030341	Continuous Glucose Monitoring and Insulin Pump Therapy in Diabetic Gastroparesis (GLUMIT-DG)	United States	Johns Hopkins Bloomberg School of Public Health		2009-12-10
	NCT01557296	Evaluation of Diagnostic Methods and Dietary Treatment of Diabetic Gastroparesis	Sweden	Göteborg University		2012-03-16
	NCT00470795	Acupuncture for Diabetic Gastroparesis	Israel	Shaare Zedek Medical Center		2007-05-07
	NCT02025751	Multicenter Study to Evaluate the Efficacy and Safety of Metoclopramide Nasal Spray in Men With Diabetic Gastroparesis	United States	Evoke Pharma		2013-12-29
	NCT01326117	Daily Tadalafil and Gastric Emptying Time in Diabetic Gastroparesis	United States	Duke University	Mark Feinglos	2011-03-29
	NCT06046833	Continuous Glucose Metrics in Patients With Gastroparesis in Type 1 or Type 2 Diabetes	United States	The Cleveland Clinic	Samita Garg	2023-09-06
	NCT01452815	Affects of Once-daily Oral Administration of TZP-102 on the Treatment of Symptoms Associated With Diabetic Gastroparesis	United States	Tranzyme, Inc.		2011-10-12
	NCT01394055	Study to Assess Pharmacodynamics of RM-131 in Patients With Diabetic Gastroparesis	United States	Motus Therapeutics, Inc.		2011-07-08
	NCT06340828	Washed Microbiota Transplantation Alleviates Diabetic Gastrointestinal Motility Disorders: an Efficacy and Safety Study	China	The Second Hospital of Nanjing Medical University	Sijing Wang	2024-03-21
Diabetic Gastroparesis	NCT06340217	Washed Microbiota Transplantation for Diabetic Gastroparesis	China	The Second Hospital of Nanjing Medical University	Faming Zhang	2024-03-25
	NCT05832151	A Study to Evaluate the Efficacy and Safety of CIN-102 (Deudomperidone) in Adults With Diabetic Gastroparesis	United States	CinDome Pharma, Inc.	Rachael Farley	2023-03-16
	NCT02130622	Study of Promethazine for Treatment of Diabetic Gastroparesis	United States	Dartmouth-Hitchcock Medical Center		2014-05-01
	NCT02025725	Multicenter Study to Evaluate the Efficacy and Safety of Metoclopramide Nasal Spray in Women With Diabetic Gastroparesis	United States	Evoke Pharma		2013-12-29
	NCT04706832	Thoracic Splanchnic Magnetic Neuromodulation Therapy (ThorS-MagNT) for Grade 3 Diabetic Gastroparesis: Pilot Study (ThorS-MagNT)	United States	Augusta University	Amol Sharma	2021-01-11
	NCT04208698	A Scintigraphy Study in Adults With Diabetic Gastroparesis	United States	CinDome Pharma, Inc.		2019-12-12
	NCT03342157	Docusate/​Senna for the Treatment of Diabetic Gastroparesis	United States	Wake Forest University Health Sciences		2017-11-10
	NCT03900325	Study to Evaluate the Safety, Tolerability, Pharmacokinetics and Exploratory Efficacy of Nimacimab in Patients With Diabetic Gastroparesis	United States	Bird Rock Bio, Inc.		2019-03-27
	NCT02264587	Effects and Mechanism of Mosapride Citrate on Diabetic Gastroparesis (MDGP)	China	Qingdao University	Liangzhou Wei	2014-08-27
	NCT02289846	Trial of IW-9179 in Patients With Diabetic Gastroparesis (DGP)	United States	Ironwood Pharmaceuticals, Inc.		2014-11-10
	NCT01469286	Transcutaneous Electroacupuncture for Gastroparesis (TEA)	United States	Transtimulation Research, Inc		2011-11-08
	NCT00874133	The Effect of Acupuncture on Symptoms, Gastric Emptying Rate and Glucose Control in Patients With Diabetic Gastroparesis		Rabin Medical Center	dickman ram	2009-03-25
	NCT00944593	Gastric vs Jejunal Feeding in Diabetic Gastroparesis	Switzerland	University of Zurich	Mfox	2009-07-20
	NCT02452489	Different Acupoints Compatibility Difference of the Effect of Treatment of the Diabetic Gastroparesis	China	Changchun University of Chinese Medicine	Tie Li	2015-05-20
	NCT03786380	Diabetic Gastroparesis Study 05	United States		Allergan	2018-12-21
	NCT00139893	A Randomized, Open-label, Two-way Crossover Trial to Determine the Pharmacokinetics of Metoclopramide When Administered as the Orally Disintegrating Tablet Compared to Reglan® Tablets in Subjects With Diabetic Gastroparesis	United States	UCB Pharma		2005-08-29
	NCT03712124	A Study of CNSA-001 in Women With Diabetic Gastroparesis	United States	PTC Therapeutics		2018-10-15
	NCT01135186	Impact of KUVAN® on Gastric Relaxation in Women With Diabetic Gastroparesis.	United States	Stanford University	Linda Nguyen	2010-05-28
	NCT00050882	Safety and Effectiveness of an Investigational Agent (GM-611) in Patients With Diabetic Gastroparesis	United States	Chugai Pharma USA		2002-12-29
	NCT04254549	Rifaximin in Patients With Diabetic Gastroparesis	United States	Mayo Clinic	Brian Lacy	2020-02-03
	NCT00050609	Study of Tadalafil for the Treatment of Diabetic Patients With Symptoms of Upset Stomach and Delayed Stomach Emptying	Canada	Eli Lilly and Company		2002-12-16
	NCT02187094	Study Evaluating the Effect of TC-6499 on Gastric Emptying Time in Diabetic Subjects With Gastroparesis	United States	Targacept Inc.		2014-06-30
	NCT00776360	The Effect of Oxytocin on the Gastric Emptying		Skane University Hospital	Bodil Ohlsson	2008-10-17
	NCT05624034	To Study the EGG Abnormalities in Healthy Subjects and in Patients With Idiopathic and Diabetic Gastroparesis.	India	Asian Institute of Gastroenterology	Neeraj Singla	2022-11-14
	NCT05717205	Pathophysiology of Diabetic Gastroparesis (PATODIAG)	Denmark	Hvidovre University Hospital	Melina Svraka Hansen	2022-12-12
diabetes mellitus gastroparesis	NCT01607684	Pilot Study to Evaluate Magnetic Marker Imaging on Diabetic Polyneuropathy and Gastroparesis	Germany	Martin-Luther-Universität Halle-Wittenberg	Thomas Seufferlein	2012-05-20
diabetic gastrointestinal disorders	NCT05720442	Efficacy Assessment of Chinese Herbal Medicine Tangweian Recipe Treating Participants With Diabetic Gastroenteropathy	China	Guang'anmen Hospital of China Academy of Chinese Medical Sciences	Jiaxing Tian	2023-01-31
	NCT04143269	Treatment of Complications to Diabetic Autonomic Neuropathy With Vagus Nerve Stimulation (DAN-VNS)	Denmark	Aalborg University Hospital	Asbjørn Mohr Drewes	2019-10-22
	NCT00142974	Assessment of the Effect of Tegaserod (2 mg Tid and 6 mg Tid) on Dyspeptic Symptoms in Diabetic Patients With Symptoms of Diabetic Gastropathy	Switzerland		Novartis	2005-08-31
	NCT05273788	Thoracic Neuromodulation for Diabetic Gastroparesis (TNM-DGp)	United States	Augusta University	Amol Sharma	2022-03-02
diabetic enteropathy	NCT04313088	Investigation of Eluxadoline for Diabetic Diarrhea	United States	Temple University		2020-03-16

## Sheet: Chinese Clinical Trial Register
	ChiCTR	Title	The unit of application	Superintendent	Time of registration
糖尿病胃轻瘫	ChiCTR-INR-17011357	晚蚕沙外熨治疗糖尿病胃轻瘫的临床疗效研究	北京市房山区中医医院	张红	2017-05-11
糖尿病胃	ChiCTR2400079843	津力达颗粒治疗糖尿病胃肠自主神经病变的疗效分析	重庆市渝北区人民医院	李丽娟	2024-01-15
	ChiCTR1800016597	以肠道微生物组为靶点的糖尿病胃肠道自主神经病变粪菌移植治疗	河南省人民医院	袁慧娟	2018-06-11
